# Supplementary material for: Dynamics and turnover of memory CD8 T cell responses following yellow fever vaccination
Source: PLoS Comput Biol. 2021 Oct 14;17(10):e1009468. doi: 10.1371/journal.pcbi.1009468 (PMC8568194; doi:10.1371/journal.pcbi.1009468)
Supplement: S1 Code — The archived folder FilesForRCode.zip includes the files described below. CompleteData.csv has data from the Akondy study for Fig 1A and 1B. DNAEnrichmentDay42up.csv and YFTcellsinLymphocytesD42up.csv have the subsets of the data from CompleteData.csv to model the fraction of marked DNA and the frequency of YFV-specific cells from day 42 onwards. MarracoFigure1B.csv has digitized data from the Marraco study. DNAenrichmentStudy3.csv has data for S6 Fig. The files ModelParameters.csv, MonolixFitForFigure2B.csv and MonolixFitForSupplementalFigure1B.csv have the organized data from the models fitting for the corresponding figures. Figure2CFiles folder has files for generating Fig 2C with Simulx. YFpaperCodeForFigures.Rmd has the R code to generate the figures in the paper. The archived folder MonolixResults.zip includes the files described below. Four subfolders have the corresponding models and fits for Fig 1C and 1D, S1 and S2 Figs (DNAErnichmentOnly folder), Fig 3B (TetramersOnlyFigure3BAkondy folder), Figs 2, 3C and 4 (AkondyStudy folder), and purple line in Fig 5 (TetramersOnlyFigure5 folder). (ZIP) [file pcbi.1009468.s014.zip]

Archive with 6 entries (5 files):
- S1_Code/
- S1_Code/.DS_Store
- __MACOSX/S1_Code/._.DS_Store
- S1_Code/FilesForRCode.zip
- S1_Code/MonolixResults.zip
- __MACOSX/S1_Code/._MonolixResults.zip
